# Supplementary material for: Development of pH-Responsive N-benzyl-N-O-succinyl Chitosan Micelles Loaded with a Curcumin Analog (Cyqualone) for Treatment of Colon Cancer
Source: Molecules. 2023 Mar 16;28(6):2693. doi: 10.3390/molecules28062693 (PMC10057334; doi:10.3390/molecules28062693)
Supplement: Supplementary file 1 [file molecules-28-02693-s001.zip]

Archive with 1 entries (1 files):
- molecules-2072906-supplementary.pdf
